# Supplementary material for: Transmission of Escherichia coli from Manure to Root Zones of Field-Grown Lettuce and Leek Plants
Source: Microorganisms. 2021 Nov 3;9(11):2289. doi: 10.3390/microorganisms9112289 (PMC8622635; doi:10.3390/microorganisms9112289)
Supplement: Supplementary file 1 [file microorganisms-09-02289-s001.zip]

Archive with 2 entries (2 files):
- microorganisms-1401014-SI.pdf
- Supplementary figures.pptx
